# Supplementary material for: Bank-Firm Credit Network in Japan: An Analysis of a Bipartite Network
Source: PLoS One. 2015 May 1;10(5):e0123079. doi: 10.1371/journal.pone.0123079 (PMC4416770; doi:10.1371/journal.pone.0123079)
Supplement: S1 Table — (XLSX) [file pone.0123079.s001.xlsx]

## Sheet: sum_stat_btype.txt
Year	N banks	N firms	Agriculture	city banks	foreign banks	Japan Policy Invest Bank	life insurance	local banks	long term banks	non-life insurance	other government	others	providers in folks	public library	second to silver	Shinkin Bank	trust banks
1980	225	1414	4	14	3	2	21	65	3	21	1	3	3	3	71	3	8
1981	225	1431	4	14	3	2	21	65	3	21	1	3	3	3	70	4	8
1982	222	1444	4	13	3	2	21	65	3	21	1	3	3	3	69	3	8
1983	221	1457	4	13	2	2	21	65	3	21	1	3	3	3	69	3	8
1984	221	1462	4	13	2	2	21	65	3	21	1	3	3	3	69	3	8
1985	219	1477	4	13	2	2	21	65	3	21	1	3	3	3	67	3	8
1986	217	1486	4	13	2	2	21	65	3	20	1	3	3	3	66	3	8
1987	220	1530	4	14	2	2	21	65	4	21	1	3	3	3	66	3	8
1988	221	1545	4	14	1	2	21	65	4	21	1	3	3	3	68	3	8
1989	222	1573	4	14	1	2	21	65	4	21	1	3	3	3	69	3	8
1990	222	1617	4	14	1	2	21	65	4	21	1	3	3	3	69	3	8
1991	221	1670	4	13	1	2	21	65	4	21	1	3	3	3	69	3	8
1992	221	1687	4	12	1	2	21	65	4	21	1	3	3	3	69	4	8
1993	218	1717	4	12	1	2	21	65	4	21	1	3	3	3	66	4	8
1994	219	1753	4	12	1	2	21	65	4	22	1	3	3	3	66	4	8
1995	219	1802	4	12	1	2	21	65	4	22	1	4	3	3	65	4	8
1996	226	2602	4	12	1	2	21	65	4	22	1	4	3	3	66	4	14
1997	225	2726	4	12	1	2	21	65	4	20	1	4	3	3	66	4	15
1998	221	2772	4	11	1	2	20	65	4	21	1	4	3	3	65	3	14
1999	218	2869	4	10	1	2	20	65	4	21	1	4	3	3	62	3	15
2000	221	2942	4	10	1	2	23	65	4	23	1	4	3	2	60	3	16
2001	210	2975	4	10	1	2	21	65	4	23	1	2	3	2	57	3	12
2002	207	2991	5	11	1	2	21	65	3	21	1	2	3	2	56	3	11
2003	199	2963	5	9	1	2	20	65	2	18	1	2	3	2	54	4	11
2004	197	2959	5	8	1	2	20	65	2	17	1	2	3	2	55	4	10
2005	190	3003	5	7	1	2	17	65	2	16	1	2	3	2	53	4	10
2006	185	3034	5	7	1	2	17	65	2	15	1	2	3	1	49	4	11
2007	181	3016	5	7	1	2	17	65	2	13	1	2	3	2	47	4	10
2008	178	2918	5	7	1	2	17	65	2	12	1	2	3	2	45	4	10
2009	177	2842	5	7	1	2	18	65	2	12	1	2	3	2	43	4	10
2010	175	2746	5	7	1	1	17	65	2	11	1	2	3	2	44	4	10
2011	166	2706	5	6	1	1	15	64	2	8	1	2	3	2	42	4	10
Min	166	1414	4	6	1	1	15	64	2	8	1	2	3	1	42	3	8
Max	226	3034	5	14	3	2	23	65	4	23	1	4	3	3	71	4	16
Average	209.656	2222.78	4.3125	10.9688	1.34375	1.9375	20.0312	64.9688	3.1875	19.0625	1	2.84375	3	2.59375	61	3.5	9.90625
Std	18.1083	678.614	0.470929	2.66984	0.653002	0.245935	1.82252	0.176777	0.859013	3.90977	0	0.723316	0	0.559918	9.25969	0.508001	2.46733
Perc of Average	100		2.05694	5.23178	0.64093	0.924132	9.55433	30.9882	1.52035	9.09226	0.476971	1.35639	1.43091	1.23714	29.0952	1.6694	4.725
	Nbanks	Nfirms	Agriculture	city banks	foreign banks	Japan Policy Invest Bank	life insurance	local banks	long term banks	non-life insurance	other government	others	providers in folks	public library	second to silver	Shinkin Bank	trust banks
