# Supplementary material for: Bank-Firm Credit Network in Japan: An Analysis of a Bipartite Network
Source: PLoS One. 2015 May 1;10(5):e0123079. doi: 10.1371/journal.pone.0123079 (PMC4416770; doi:10.1371/journal.pone.0123079)
Supplement: S2 Table — (XLSX) [file pone.0123079.s002.xlsx]

## Sheet: sum_stat_pref.txt
Year	Nbanks	Nfirms	Aichi	Akita	Aomori	Chiba	Ehime	Fukui	Fukuoka	Fukushima	Gifu	Gunma	Hiroshima	Hokkaido	Hyogo	Ibaraki	Ishikawa	Iwate	Kagawa	Kagoshima	Kanagawa	Kochi	Kumamoto	Kyoto	Mie	Miyagi	Miyazaki	Nagano	Nagasaki	Nara	Niigata	Oita	Okayama	Okinawa	Osaka	Saga	Saitama	Shiga	Shimane	Shizuoka	Tochigi	Tokushima	Tokyo	Tottori	Toyama	Wakayama	Yamagata	Yamaguchi	Yamanashi
1980	225	1414	75	0	1	13	0	4	18	0	9	10	14	10	57	9	11	0	5	1	86	1	2	32	7	7	0	4	0	2	11	0	3	0	221	3	23	4	0	24	5	0	724	0	9	2	0	5	2
1981	225	1431	79	0	1	15	0	4	17	1	9	10	15	10	58	9	11	0	6	1	86	1	2	31	7	7	0	4	0	2	12	0	3	0	225	3	25	4	0	24	6	0	725	0	9	2	0	5	2
1982	222	1444	84	0	1	15	0	4	17	1	9	10	16	10	59	9	11	0	6	1	86	1	2	30	7	7	0	3	0	2	12	0	3	0	223	3	26	5	0	25	5	0	733	0	9	2	0	5	2
1983	221	1457	81	0	1	15	1	4	17	1	9	10	15	10	60	10	11	0	6	1	86	1	2	30	7	7	0	3	0	2	12	0	3	0	227	3	26	5	0	26	5	0	742	0	10	2	0	5	1
1984	221	1462	82	0	1	15	1	4	18	1	9	9	16	9	62	10	11	0	7	1	87	1	2	31	6	7	0	3	0	2	12	0	3	0	229	2	25	5	0	25	5	0	743	0	10	2	0	5	1
1985	219	1477	82	0	1	17	1	4	19	1	9	9	16	9	65	10	11	0	7	1	88	1	2	33	6	6	0	4	0	2	13	0	3	0	229	2	24	5	0	26	5	0	747	0	10	2	0	6	1
1986	217	1486	82	0	1	17	1	4	21	1	9	9	16	9	64	10	11	0	6	1	91	1	2	32	6	7	0	4	0	2	13	0	3	0	227	2	26	5	0	26	5	0	753	0	10	2	0	6	1
1987	220	1530	80	0	1	17	1	4	21	1	9	9	15	10	65	10	11	0	6	1	93	1	2	35	8	7	0	5	0	2	13	0	3	0	236	3	25	5	0	26	6	0	779	0	11	2	0	6	1
1988	221	1545	81	0	1	17	2	4	22	1	10	10	17	10	65	10	11	0	6	1	95	1	2	33	10	7	0	5	0	3	14	0	4	0	233	3	24	5	0	26	6	0	785	0	11	3	0	6	1
1989	222	1573	85	0	1	16	2	4	23	1	11	10	16	10	67	10	13	0	5	1	98	1	2	34	11	5	0	7	0	3	16	0	4	0	235	3	27	5	1	26	6	0	793	0	11	3	0	6	1
1990	222	1617	86	0	1	16	2	4	23	2	14	12	17	11	70	11	13	0	5	1	96	1	2	36	11	5	0	7	0	3	16	0	5	0	243	3	28	5	1	28	7	1	810	1	10	3	0	6	1
1991	221	1670	91	0	1	17	2	4	32	1	14	12	19	12	73	10	13	0	6	1	96	1	2	38	11	6	0	7	0	3	16	0	5	0	256	2	26	5	1	28	7	1	828	1	11	4	0	6	1
1992	221	1687	91	0	1	17	2	4	32	1	15	12	21	12	75	10	12	0	6	1	97	1	3	37	11	6	0	8	0	2	17	0	5	1	266	3	24	5	1	28	7	1	830	1	11	3	0	6	1
1993	218	1717	98	0	1	18	2	4	31	0	17	12	21	13	75	11	12	0	5	1	99	2	3	36	10	6	0	8	0	2	17	1	7	1	273	3	23	5	1	29	7	1	840	1	11	3	0	6	1
1994	219	1753	98	0	1	17	3	5	31	0	18	12	22	14	77	11	12	0	8	2	102	2	3	37	10	7	0	8	0	2	17	1	7	1	277	3	26	5	1	27	7	1	854	1	12	3	0	7	1
1995	219	1802	103	0	1	19	3	5	36	0	19	12	23	13	81	11	12	0	8	2	101	2	3	41	10	8	0	9	0	2	17	1	8	1	284	3	26	5	1	29	8	1	868	1	12	4	0	8	1
1996	226	2602	142	0	2	32	5	9	50	3	26	23	27	39	88	20	17	1	11	3	148	4	5	48	14	18	0	20	0	2	27	3	10	2	349	3	57	8	1	52	16	1	1277	2	15	5	2	9	6
1997	225	2726	147	0	4	34	4	9	53	4	27	24	30	40	87	21	18	1	11	5	155	4	5	52	15	19	0	26	1	2	29	3	10	2	361	4	65	8	1	57	18	2	1330	2	16	4	2	8	6
1998	221	2772	152	1	4	33	4	9	56	4	28	23	34	43	89	22	19	1	11	6	157	4	6	49	15	19	0	26	1	2	29	3	8	2	364	4	65	7	1	58	18	2	1356	2	15	5	2	7	6
1999	218	2869	160	1	4	34	5	11	56	4	28	23	36	44	94	22	18	1	10	6	163	4	6	51	17	21	1	25	1	3	32	2	10	2	377	4	70	7	1	59	19	2	1395	3	15	4	3	9	6
2000	221	2942	170	2	3	43	5	11	59	5	28	23	37	46	91	18	18	2	12	7	165	4	6	53	16	22	1	28	1	3	33	2	12	3	391	4	70	10	1	55	22	2	1416	3	16	5	3	9	6
2001	210	2975	172	2	3	43	5	11	64	5	26	23	36	45	95	15	19	2	12	7	160	5	6	51	13	24	1	29	1	2	35	2	13	3	395	4	72	9	1	53	23	2	1443	3	16	5	3	10	6
2002	207	2991	173	2	4	44	5	12	61	4	24	23	38	44	97	13	20	2	12	7	161	5	5	49	14	25	2	31	1	2	35	3	14	4	385	4	73	10	1	56	22	2	1461	3	16	4	3	9	6
2003	199	2963	173	2	3	42	5	12	61	5	22	21	38	39	101	14	19	2	15	7	160	5	5	49	13	27	2	29	1	2	34	3	17	4	376	3	69	10	1	56	20	2	1454	3	16	5	2	8	6
2004	197	2959	174	2	3	45	4	12	64	4	21	21	38	39	99	12	20	3	14	7	162	5	5	46	13	24	2	25	1	3	34	4	17	4	376	3	67	9	1	58	18	2	1457	2	15	6	3	9	6
2005	190	3003	178	3	3	43	5	11	70	4	22	21	40	39	105	13	19	4	14	8	168	5	5	50	14	22	2	26	1	3	35	3	16	4	379	3	63	8	1	54	19	2	1476	2	15	5	5	10	5
2006	185	3034	178	3	4	44	5	12	72	4	21	22	42	36	100	13	21	5	14	8	169	4	6	50	15	22	2	26	1	3	34	3	15	4	376	4	66	7	1	53	19	2	1505	2	16	5	5	10	5
2007	181	3016	177	3	4	45	3	12	69	5	22	21	42	34	100	13	21	4	15	8	171	5	6	52	12	21	2	26	1	3	35	3	14	3	374	4	64	5	1	52	18	3	1499	2	15	5	5	10	7
2008	178	2918	174	2	5	42	2	11	67	5	21	19	42	31	96	13	18	4	14	8	159	5	5	51	12	21	1	26	1	2	33	3	16	2	372	1	63	5	1	46	17	3	1459	1	14	5	4	10	6
2009	177	2842	177	2	3	41	3	10	68	5	23	20	39	29	94	11	20	4	12	8	147	4	5	49	12	21	1	26	0	3	32	3	16	2	365	1	62	5	1	48	16	1	1413	1	15	5	4	9	6
2010	175	2746	167	2	3	41	4	9	67	5	22	18	39	27	93	11	19	4	12	8	142	4	5	48	11	19	1	27	0	2	32	3	14	2	343	2	57	5	1	45	16	0	1374	1	16	5	4	9	7
2011	166	2706	160	2	3	40	3	10	71	6	21	18	37	26	93	11	19	4	10	8	141	4	5	45	12	19	1	26	0	3	31	3	15	2	340	2	60	5	1	45	16	0	1346	1	16	5	4	9	7
Min	166	1414	75	0	1	13	0	4	17	0	9	9	14	9	57	9	11	0	5	1	86	1	2	30	6	5	0	3	0	2	11	0	3	0	221	1	23	4	0	24	5	0	724	0	9	2	0	5	1
Max	226	3034	178	3	5	45	5	12	72	6	28	24	42	46	105	22	21	5	15	8	171	5	6	53	17	27	2	31	1	3	35	4	17	4	395	4	73	10	1	59	23	3	1505	3	16	6	5	10	7
Avg	209.656	2222.78	126.625	0.90625	2.21875	28.3438	2.8125	7.40625	43.3125	2.65625	17.875	15.9688	27.3125	24.1562	81.0938	12.5938	15.3438	1.375	9.28125	4.03125	125.469	2.8125	3.8125	41.8438	11.125	14.0312	0.59375	15.9688	0.375	2.375	23.375	1.53125	8.9375	1.53125	306.469	2.9375	45.2188	6.125	0.71875	39.6875	12.3125	1.0625	1100.47	1.21875	12.9375	3.75	1.6875	7.46875	3.625
Std	18.1083	678.614	42.2807	1.11758	1.33765	12.6558	1.6932	3.44411	21.0367	1.97744	6.89436	5.77807	10.6178	14.3889	15.5446	3.84254	3.8988	1.69915	3.47558	3.11587	33.9088	1.71215	1.65466	8.28566	3.12895	7.80605	0.797552	10.7987	0.491869	0.491869	9.55375	1.43649	5.22363	1.48072	67.3081	0.840027	20.5908	1.86219	0.456803	13.8946	6.57678	0.981687	325.833	1.06965	2.66322	1.29515	1.87406	1.81365	2.52408
Perc of Avg		100	5.69669	0.040771	0.0998186	1.27515	0.126531	0.333197	1.94857	0.119501	0.804173	0.718413	1.22875	1.08676	3.6483	0.566576	0.690295	0.0618594	0.417551	0.181361	5.64467	0.126531	0.171519	1.8825	0.500499	0.631247	0.026712	0.718413	0.0168708	0.106848	1.05161	0.0688889	0.402086	0.0688889	13.7876	0.132154	2.03433	0.275556	0.0323356	1.78549	0.553923	0.0478005	49.5086	0.05483	0.582041	0.168708	0.0759184	0.336009	0.163084
	Nbanks	Nfirms	Aichi	Akita	Aomori	Chiba	Ehime	Fukui	Fukuoka	Fukushima	Gifu	Gunma	Hiroshima	Hokkaido	Hyogo	Ibaraki	Ishikawa	Iwate	Kagawa	Kagoshima	Kanagawa	Kochi	Kumamoto	Kyoto	Mie	Miyagi	Miyazaki	Nagano	Nagasaki	Nara	Niigata	Oita	Okayama	Okinawa	Osaka	Saga	Saitama	Shiga	Shimane	Shizuoka	Tochigi	Tokushima	Tokyo	Tottori	Toyama	Wakayama	Yamagata	Yamaguchi	Yamanashi
