# Supplementary material for: Bank-Firm Credit Network in Japan: An Analysis of a Bipartite Network
Source: PLoS One. 2015 May 1;10(5):e0123079. doi: 10.1371/journal.pone.0123079 (PMC4416770; doi:10.1371/journal.pone.0123079)
Supplement: S3 Table — (XLSX) [file pone.0123079.s003.xlsx]

## Sheet: sum_stat_sec.txt
Year	Nbanks	Nfirms	Air Transportation	Chemicals	Communication Services	Construction	Credit & Leasing	Drugs	Electric & Electronic Equipment	Fish & Marine Products	Foods	Iron & Steel	Machinery	Mining	Motor Vehicles & Auto Parts	Non ferrous Metal & Metal Prod	Other Manufacturing	Petroleum	Precision Equipment	Pulp & Paper	Railroad Transportation	Real Estate	RetailTrade	Rubber Products	Sea Transportation	Securities houses	Services	Shipbuilding & Repairing	Stone, Clay & Glass Products	Textile Products	Transportation Equipment	Trucking	Utilities - Electric	Utilities - Gas	Warehousing & Harbor Transport	Wholesale Trade
1980	225	1414	5	127	4	126	5	28	135	5	82	52	141	9	49	83	37	10	25	24	29	31	38	17	20	0	43	6	49	58	14	14	9	9	28	102
1981	225	1431	5	126	3	126	5	30	139	5	82	53	148	9	49	83	36	10	25	24	29	31	40	17	20	0	43	6	49	57	15	14	9	9	28	106
1982	222	1444	5	126	3	127	6	30	138	5	79	54	149	9	49	83	36	10	27	24	29	31	45	17	20	0	46	6	50	57	15	14	9	9	29	107
1983	221	1457	5	125	3	128	6	30	141	5	79	54	152	9	49	83	36	10	27	26	29	31	49	17	20	0	46	6	49	57	15	14	9	9	29	109
1984	221	1462	5	123	3	131	6	29	138	5	81	54	153	9	48	82	36	10	26	26	29	33	48	17	20	0	48	6	49	57	14	14	9	9	29	115
1985	219	1477	5	122	3	129	6	29	146	5	83	54	155	9	49	83	36	10	25	26	29	33	52	17	20	0	48	6	51	57	13	14	9	9	28	116
1986	217	1486	5	124	3	129	6	28	146	5	82	54	156	9	49	82	39	11	25	26	29	32	56	17	20	0	48	6	50	55	13	14	9	9	28	121
1987	220	1530	5	126	3	132	19	29	150	5	83	54	151	9	49	85	41	11	27	26	29	33	61	17	20	0	55	6	49	55	14	14	9	9	28	126
1988	221	1545	5	126	3	130	19	28	157	5	85	54	152	9	48	83	43	11	27	26	29	33	63	17	20	0	60	6	49	55	14	14	9	9	28	128
1989	222	1573	5	129	3	129	20	28	163	5	85	54	152	9	49	84	43	11	26	26	29	34	68	17	20	0	68	6	50	55	13	14	9	9	28	132
1990	222	1617	5	128	2	127	23	29	164	5	86	53	156	9	50	87	50	11	26	25	29	42	74	17	20	0	68	6	53	55	15	15	9	9	28	141
1991	221	1670	5	131	2	129	23	29	168	5	90	53	162	9	53	87	53	11	26	28	29	44	81	17	20	0	78	6	55	53	15	15	9	9	28	147
1992	221	1687	5	131	3	130	24	30	170	5	92	52	162	9	52	88	54	11	26	27	29	43	84	18	20	0	82	6	54	54	15	15	10	9	28	149
1993	218	1717	5	131	3	133	24	31	172	5	91	52	170	9	54	93	53	11	26	27	29	43	87	18	20	0	87	6	55	53	15	17	10	9	27	151
1994	219	1753	5	131	4	134	25	31	173	6	93	52	174	9	55	97	54	11	27	27	30	44	93	18	20	0	93	6	55	55	15	17	10	9	28	152
1995	219	1802	5	137	5	141	28	32	171	6	96	51	178	9	56	95	55	11	27	28	30	45	94	18	21	0	99	6	57	57	15	18	10	10	30	161
1996	226	2602	6	175	10	200	55	37	221	8	119	63	222	9	73	134	92	11	41	32	32	60	165	24	25	25	233	7	76	64	18	31	10	10	36	278
1997	225	2726	6	180	13	208	57	38	229	9	123	62	227	9	76	135	97	11	41	31	33	62	201	24	25	25	256	7	76	65	19	33	10	11	37	290
1998	221	2772	6	182	17	215	58	39	229	9	123	61	217	9	79	137	99	11	42	32	33	65	204	25	24	22	276	7	75	64	20	32	10	11	38	301
1999	218	2869	7	187	16	218	60	40	236	9	127	58	221	9	80	138	100	10	42	31	34	68	225	25	22	21	314	7	75	63	19	33	10	11	37	316
2000	221	2942	7	183	22	215	60	40	241	10	126	56	230	9	76	134	104	9	48	31	34	70	243	25	21	18	357	7	75	63	19	34	10	12	38	315
2001	210	2975	7	185	27	217	62	37	236	10	131	55	225	9	75	130	104	9	46	27	33	82	241	25	20	18	395	7	72	61	17	32	10	12	39	319
2002	207	2991	7	180	26	210	62	36	242	9	125	55	224	8	73	125	105	8	49	24	33	90	238	25	19	17	428	7	71	60	16	33	10	12	38	326
2003	199	2963	6	172	28	188	69	32	237	9	125	52	219	9	75	124	103	10	46	24	32	96	242	23	19	17	453	7	69	57	12	35	10	13	38	312
2004	197	2959	5	170	33	182	79	32	227	8	124	48	212	10	68	114	100	10	48	25	32	107	246	22	19	13	478	6	67	54	12	36	11	13	39	309
2005	190	3003	5	170	33	169	83	26	222	10	125	48	206	8	68	114	106	10	48	24	29	118	253	22	19	20	509	6	67	53	12	37	11	13	41	318
2006	185	3034	4	174	32	164	103	27	229	9	122	48	207	7	68	114	105	12	45	22	29	126	255	22	18	14	536	6	66	53	13	35	11	13	42	303
2007	181	3016	5	172	29	161	107	29	224	9	122	47	205	7	65	118	104	12	45	21	27	136	252	22	18	11	536	6	63	51	12	33	11	13	44	299
2008	178	2918	3	173	31	150	101	27	212	8	116	47	199	7	65	113	103	12	46	20	27	130	246	21	18	10	510	6	62	49	12	34	11	13	42	294
2009	177	2842	4	168	30	140	94	26	217	9	111	45	195	8	68	113	104	12	46	20	27	116	235	21	17	15	483	6	64	47	12	33	11	13	42	290
2010	175	2746	3	170	28	132	86	29	216	10	105	44	192	8	68	109	103	9	43	19	27	109	228	21	15	16	457	6	60	45	11	33	11	13	41	279
2011	166	2706	4	170	28	128	81	31	210	10	105	43	185	8	68	109	98	10	40	19	27	104	230	20	15	15	455	6	58	43	10	31	11	13	40	281
Min	166	1414	3	122	2	126	5	26	135	5	79	43	141	7	48	82	36	8	25	19	27	31	38	17	15	0	43	6	49	43	10	14	9	9	27	102
Max	226	3034	7	187	33	218	107	40	242	10	131	63	230	10	80	138	106	12	49	32	34	136	255	25	25	25	536	7	76	65	20	37	11	13	44	326
Avg	209.656	2222.78	5.15625	151.688	14.1562	155.562	45.6875	31.1562	190.594	7.125	103.062	52.5625	184.281	8.6875	61.0312	104.344	72.7812	10.5	35.4375	25.5625	29.8438	66.3125	148.031	20.0938	19.8438	8.65625	240.25	6.25	60	55.6875	14.5	24.125	9.875	10.6562	33.875	215.406
Std	18.1083	678.614	0.987319	24.9017	12.3265	34.3886	33.9092	4.11221	38.6697	2.10606	18.9054	4.71742	30.1718	0.692704	11.3691	20.2303	29.9847	0.950382	9.6885	3.54635	2.12678	35.4941	87.3877	3.15574	2.1718	9.3243	193.473	0.439941	9.79796	5.23904	2.50161	9.57736	0.793116	1.7709	5.95006	89.4964
Perc of Avg		100	0.231973	6.82422	0.636871	6.99855	2.05542	1.40168	8.57456	0.320544	4.63665	2.36472	8.29057	0.390839	2.74572	4.69429	3.27433	0.472381	1.59429	1.15002	1.34263	2.98331	6.65973	0.903991	0.892744	0.389433	10.8085	0.281179	2.69932	2.50531	0.652336	1.08535	0.444263	0.479411	1.52399	9.69084
	Nbanks	Nfirms	Air Transportation	Chemicals	Communication Services	Construction	Credit & Leasing	Drugs	Electric & Electronic Equipment	Fish & Marine Products	Foods	Iron & Steel	Machinery	Mining	Motor Vehicles & Auto Parts	Non ferrous Metal & Metal Prod	Other Manufacturing	Petroleum	Precision Equipment	Pulp & Paper	Railroad Transportation	Real Estate	RetailTrade	Rubber Products	Sea Transportation	Securities houses	Services	Shipbuilding & Repairing	Stone, Clay & Glass Products	Textile Products	Transportation Equipment	Trucking	Utilities - Electric	Utilities - Gas	Warehousing & Harbor Transport	Wholesale Trade
