# Supplementary material for: Bank-Firm Credit Network in Japan: An Analysis of a Bipartite Network
Source: PLoS One. 2015 May 1;10(5):e0123079. doi: 10.1371/journal.pone.0123079 (PMC4416770; doi:10.1371/journal.pone.0123079)
Supplement: S5 Table — (XLSX) [file pone.0123079.s005.xlsx]

## Sheet: sum_stat_pref.txt
Year	Nbanks	Nfirms	Aichi	Akita	Aomori	Chiba	Ehime	Fukui	Fukuoka	Fukushima	Gifu	Gunma	Hiroshima	Hokkaido	Hyogo	Ibaraki	Ishikawa	Iwate	Kagawa	Kagoshima	Kanagawa	Kochi	Kumamoto	Kyoto	Mie	Miyagi	Miyazaki	Nagano	Nagasaki	Nara	Niigata	Oita	Okayama	Okinawa	Osaka	Saga	Saitama	Shiga	Shimane	Shizuoka	Tochigi	Tokushima	Tokyo	Tottori	Toyama	Wakayama	Yamagata	Yamaguchi	Yamanashi
1996	224	1843	113	0	1	20	2	6	15	0	19	12	13	4	83	11	12	0	9	0	105	2	1	46	12	8	0	9	0	1	7	0	9	1	314	2	28	5	0	31	9	1	906	1	13	5	0	6	1
1997	223	1866	113	0	1	21	2	6	15	0	19	12	12	4	81	11	12	0	9	0	108	2	1	48	12	8	0	12	1	1	7	0	9	1	324	2	29	5	0	31	9	1	912	1	14	4	0	5	1
1998	221	1861	117	0	1	20	2	6	15	0	20	12	12	4	83	11	13	0	9	0	109	2	1	45	12	7	0	13	1	1	7	0	8	1	324	2	30	4	0	30	9	1	904	1	14	4	0	5	1
1999	217	1888	120	0	1	21	2	6	16	0	20	12	13	4	85	11	13	0	9	0	110	2	1	44	14	8	0	13	1	2	7	0	9	1	332	2	30	5	0	31	9	1	908	1	14	3	1	5	1
2000	219	1869	120	1	1	23	2	6	17	0	20	12	13	5	82	9	13	0	10	0	104	2	1	43	13	8	0	12	1	3	8	0	10	1	335	2	28	7	0	31	9	1	890	1	14	4	1	5	1
2001	207	1836	120	1	1	22	2	6	18	0	18	12	14	5	84	6	14	0	10	0	99	3	1	41	10	8	0	12	1	2	9	0	10	1	326	2	27	6	0	29	9	1	879	1	14	4	1	6	1
2002	202	1818	116	1	1	22	2	6	19	0	17	12	16	5	82	6	14	0	10	0	97	3	1	38	11	9	0	13	1	2	9	1	10	1	319	2	26	6	0	30	8	1	877	1	13	3	1	5	1
2003	195	1775	117	1	1	20	2	6	19	0	14	11	16	4	84	7	14	0	12	0	92	3	1	37	10	9	0	11	1	2	9	1	9	1	305	1	23	6	0	28	5	1	869	1	13	3	0	5	1
2004	193	1754	115	1	1	21	2	6	19	0	12	11	16	4	83	5	14	0	11	0	93	3	1	34	10	7	0	10	1	3	9	0	8	1	298	1	23	6	0	28	4	1	870	0	12	4	0	5	1
2005	185	1769	117	2	1	20	2	6	21	0	12	11	17	6	86	5	14	0	11	1	94	3	2	35	10	7	0	11	1	3	9	0	9	1	290	1	19	6	0	25	4	1	885	0	12	3	0	5	1
2006	180	1786	117	2	2	19	2	6	20	0	11	10	19	5	81	4	15	0	10	1	95	3	2	34	10	8	0	10	1	3	9	0	9	1	284	2	21	5	0	26	4	1	912	0	12	3	1	5	1
2007	178	1768	116	2	2	20	1	6	19	0	11	10	19	5	82	4	15	0	11	1	93	3	2	34	8	8	0	10	1	3	9	0	8	1	281	2	20	4	0	25	3	2	906	0	11	3	1	5	1
2008	176	1727	115	2	2	19	0	6	20	0	11	9	20	5	80	4	14	0	10	1	88	3	1	33	9	8	0	10	1	2	9	0	9	1	282	1	21	4	0	23	3	2	880	0	10	3	0	5	1
2009	173	1705	121	2	1	19	0	6	20	0	12	9	18	5	79	4	15	0	9	1	82	3	1	32	9	7	0	10	0	3	9	0	8	1	281	1	22	4	0	25	3	0	863	0	11	3	0	5	1
2010	172	1649	114	2	1	20	1	4	19	0	11	8	18	3	78	4	15	0	9	1	81	3	1	30	8	7	0	11	0	2	8	0	7	1	265	2	21	4	0	23	3	0	843	0	12	3	0	5	1
2011	164	1635	112	2	1	20	1	5	23	1	11	8	18	3	77	4	15	0	7	1	81	3	1	29	9	8	0	10	0	3	7	0	8	1	263	2	24	4	0	23	3	0	826	0	12	3	0	5	1
Min	164	1635	112	0	1	19	0	4	15	0	11	8	12	3	77	4	12	0	7	0	81	2	1	29	8	7	0	9	0	1	7	0	7	1	263	1	19	4	0	23	3	0	826	0	10	3	0	5	1
Max	224	1888	121	2	2	23	2	6	23	1	20	12	20	6	86	11	15	0	12	1	110	3	2	48	14	9	0	13	1	3	9	1	10	1	335	2	30	7	0	31	9	2	912	1	14	5	1	6	1
Avg	195.562	1784.31	116.438	1.1875	1.1875	20.4375	1.5625	5.8125	18.4375	0.0625	14.875	10.6875	15.875	4.4375	81.875	6.625	13.875	0	9.75	0.4375	95.6875	2.6875	1.1875	37.6875	10.4375	7.8125	0	11.0625	0.75	2.25	8.25	0.125	8.75	1	301.438	1.6875	24.5	5.0625	0	27.4375	5.875	0.9375	883.125	0.5	12.5625	3.4375	0.375	5.125	1
Std	20.8198	77.2077	2.75605	0.834166	0.403113	1.15289	0.727438	0.543906	2.3085	0.25	3.89658	1.49304	2.70493	0.813941	2.47319	2.94109	1.0247	0	1.18322	0.512348	9.7003	0.478714	0.403113	6.03013	1.75	0.655108	0	1.28938	0.447214	0.774597	0.930949	0.341565	0.856349	0	23.9805	0.478714	3.75943	0.997914	0	3.11916	2.77789	0.57373	25.2108	0.516398	1.26326	0.629153	0.5	0.341565	0
Perc of Avg		100	6.52562	0.0665522	0.0665522	1.1454	0.0875687	0.325756	1.03331	0.00350275	0.833654	0.59897	0.889698	0.248695	4.5886	0.371291	0.77761	0	0.546429	0.0245192	5.36271	0.150618	0.0665522	2.11216	0.584959	0.437844	0	0.619987	0.042033	0.126099	0.462363	0.0070055	0.490385	0.056044	16.8938	0.0945742	1.37308	0.283723	0	1.53771	0.329258	0.0525412	49.4939	0.028022	0.704053	0.192651	0.0210165	0.287225	0.056044
	Nbanks	Nfirms	Aichi	Akita	Aomori	Chiba	Ehime	Fukui	Fukuoka	Fukushima	Gifu	Gunma	Hiroshima	Hokkaido	Hyogo	Ibaraki	Ishikawa	Iwate	Kagawa	Kagoshima	Kanagawa	Kochi	Kumamoto	Kyoto	Mie	Miyagi	Miyazaki	Nagano	Nagasaki	Nara	Niigata	Oita	Okayama	Okinawa	Osaka	Saga	Saitama	Shiga	Shimane	Shizuoka	Tochigi	Tokushima	Tokyo	Tottori	Toyama	Wakayama	Yamagata	Yamaguchi	Yamanashi
