# Supplementary material for: Bank-Firm Credit Network in Japan: An Analysis of a Bipartite Network
Source: PLoS One. 2015 May 1;10(5):e0123079. doi: 10.1371/journal.pone.0123079 (PMC4416770; doi:10.1371/journal.pone.0123079)
Supplement: S6 Table — (XLSX) [file pone.0123079.s006.xlsx]

## Sheet: sum_stat_sec.txt
Year	Nbanks	Nfirms	Air Transportation	Chemicals	Communication Services	Construction	Credit & Leasing	Drugs	Electric & Electronic Equipment	Fish & Marine Products	Foods	Iron & Steel	Machinery	Mining	Motor Vehicles & Auto Parts	Non ferrous Metal & Metal Prod	Other Manufacturing	Petroleum	Precision Equipment	Pulp & Paper	Railroad Transportation	Real Estate	RetailTrade	Rubber Products	Sea Transportation	Securities houses	Services	Shipbuilding & Repairing	Stone, Clay & Glass Products	Textile Products	Transportation Equipment	Trucking	Utilities - Electric	Utilities - Gas	Warehousing & Harbor Transport	Wholesale Trade
1996	224	1843	5	139	6	147	31	33	173	5	90	52	178	9	58	101	59	11	27	28	29	45	89	19	21	25	98	6	57	56	14	20	10	8	30	164
1997	223	1866	5	140	9	150	30	33	176	5	89	51	180	9	59	99	60	11	26	27	30	46	92	19	21	25	101	6	57	57	15	20	10	8	31	169
1998	221	1861	5	140	10	150	31	34	172	5	88	51	172	9	60	102	59	11	27	27	30	46	89	19	20	22	105	6	56	56	16	20	10	8	32	173
1999	217	1888	6	143	10	152	32	34	177	5	90	48	172	9	61	101	59	10	27	26	30	48	95	19	18	21	122	6	55	55	15	20	10	8	31	173
2000	219	1869	6	141	13	149	30	34	176	5	89	47	174	9	57	99	60	9	30	25	30	47	100	19	17	18	119	6	53	54	15	20	10	9	31	168
2001	207	1836	6	142	15	147	31	32	168	5	90	46	170	9	55	96	59	9	29	21	30	49	96	19	16	18	119	6	50	54	13	19	10	9	31	167
2002	202	1818	6	137	15	139	34	31	168	4	87	47	168	8	53	93	59	8	30	18	30	51	91	19	15	17	140	6	49	53	12	19	10	9	30	162
2003	195	1775	6	129	16	124	39	27	160	4	86	44	165	9	55	92	58	9	27	18	29	54	91	17	15	16	152	6	48	50	8	21	10	10	30	150
2004	193	1754	5	130	17	120	50	27	152	3	86	41	156	9	51	85	55	9	27	18	29	56	92	16	15	12	160	6	47	49	8	22	11	10	30	150
2005	185	1769	5	128	18	113	55	21	144	4	86	41	153	8	51	87	60	9	28	18	26	62	95	16	15	16	174	6	47	48	8	22	11	10	31	153
2006	180	1786	4	128	16	110	73	20	146	4	84	41	151	6	53	84	58	11	26	17	26	66	97	16	15	11	192	6	46	48	9	21	11	10	32	148
2007	178	1768	5	123	14	109	75	21	143	4	82	41	147	6	50	88	59	11	25	15	24	72	93	16	15	10	194	6	44	46	8	20	11	10	34	147
2008	176	1727	3	125	14	106	72	20	139	3	77	41	145	6	50	86	59	11	25	14	24	69	92	15	15	8	186	6	45	45	8	21	11	10	32	144
2009	173	1705	4	124	14	100	67	18	141	4	75	39	147	7	53	85	61	11	26	14	24	61	88	15	14	13	176	6	47	44	8	21	11	10	32	145
2010	172	1649	3	124	13	94	60	21	140	5	70	39	141	7	53	81	60	8	25	13	24	57	88	15	12	14	168	6	45	43	7	21	11	10	31	140
2011	164	1635	4	126	13	93	57	22	136	5	71	38	137	7	53	83	58	9	22	13	24	55	92	15	12	12	169	6	44	41	6	19	11	10	31	141
Min	164	1635	3	123	6	93	30	18	136	3	70	38	137	6	50	81	55	8	22	13	24	45	88	15	12	8	98	6	44	41	6	19	10	8	30	140
Max	224	1888	6	143	18	152	75	34	177	5	90	52	180	9	61	102	61	11	30	28	30	72	100	19	21	25	194	6	57	57	16	22	11	10	34	173
Avg	195.562	1784.31	4.875	132.438	13.3125	125.188	47.9375	26.75	156.938	4.375	83.75	44.1875	159.75	7.9375	54.5	91.375	58.9375	9.8125	26.6875	19.5	27.4375	55.25	92.5	17.125	16	16.125	148.438	6	49.375	49.9375	10.625	20.375	10.5	9.3125	31.1875	155.875
Std	20.8198	77.2077	1.0247	7.48304	3.17739	22.1215	17.5441	6.16982	15.6523	0.718795	6.79706	4.69352	14.1303	1.23659	3.54024	7.3564	1.34009	1.16726	2.02382	5.41603	2.70724	8.65255	3.38625	1.78419	2.75681	5.17526	33.5995	0	4.70284	5.1829	3.5	0.957427	0.516398	0.873212	1.04682	11.7863
Perc of Avg		100	0.273214	7.42233	0.746086	7.01601	2.68661	1.49918	8.7954	0.245192	4.69368	2.47644	8.95303	0.444849	3.0544	5.12102	3.30309	0.549932	1.49567	1.09286	1.53771	3.09643	5.18407	0.959753	0.896704	0.903709	8.31903	0.336264	2.76717	2.7987	0.595467	1.1419	0.588462	0.52191	1.74787	8.73586
	Nbanks	Nfirms	Air Transportation	Chemicals	Communication Services	Construction	Credit & Leasing	Drugs	Electric & Electronic Equipment	Fish & Marine Products	Foods	Iron & Steel	Machinery	Mining	Motor Vehicles & Auto Parts	Non ferrous Metal & Metal Prod	Other Manufacturing	Petroleum	Precision Equipment	Pulp & Paper	Railroad Transportation	Real Estate	RetailTrade	Rubber Products	Sea Transportation	Securities houses	Services	Shipbuilding & Repairing	Stone, Clay & Glass Products	Textile Products	Transportation Equipment	Trucking	Utilities - Electric	Utilities - Gas	Warehousing & Harbor Transport	Wholesale Trade
