# Supplementary material for: Bank-Firm Credit Network in Japan: An Analysis of a Bipartite Network
Source: PLoS One. 2015 May 1;10(5):e0123079. doi: 10.1371/journal.pone.0123079 (PMC4416770; doi:10.1371/journal.pone.0123079)
Supplement: S7 Table — (XLSX) [file pone.0123079.s007.xlsx]

## Sheet: sum_stat_btype.txt
Year	Nbanks	Nfirms	Agriculture	city banks	foreign banks	Japan Policy Invest Bank	life insurance	local banks	long term banks	non-life insurance	other government	others	providers in folks	public library	second to silver	Shinkin Bank	trust banks
1996	212	759	4	12	1	2	20	63	4	18	1	3	3	3	62	3	13
1997	214	860	4	11	1	2	21	63	4	18	1	4	3	3	63	3	13
1998	207	910	4	10	1	2	20	62	3	19	1	4	3	3	61	3	11
1999	204	981	4	9	1	2	20	62	3	19	1	4	3	3	58	3	12
2000	202	1073	4	9	1	2	21	62	3	20	1	4	3	1	55	3	13
2001	193	1139	4	9	1	2	19	62	3	20	1	2	3	1	54	3	9
2002	189	1173	4	10	1	2	18	64	3	17	1	2	3	1	52	3	8
2003	178	1188	5	8	1	2	13	64	2	13	1	2	3	1	51	3	9
2004	175	1204	5	7	1	2	12	64	2	12	1	2	3	1	52	3	8
2005	173	1234	5	7	1	2	11	64	2	12	1	2	3	1	50	3	9
2006	167	1248	5	6	1	2	11	64	2	11	1	2	3	1	47	3	8
2007	164	1248	5	7	1	2	11	63	2	10	1	2	3	1	45	3	8
2008	160	1191	5	6	1	2	11	62	2	8	1	2	3	1	44	3	9
2009	153	1137	5	6	1	1	9	62	2	7	1	2	3	2	42	3	7
2010	153	1097	5	6	1	1	8	62	2	7	1	2	3	2	42	3	8
2011	146	1071	4	6	1	1	9	60	2	5	1	2	3	2	39	3	8
Min	146	759	4	6	1	1	8	60	2	5	1	2	3	1	39	3	7
Max	214	1248	5	12	1	2	21	64	4	20	1	4	3	3	63	3	13
Average	180.625	1094.56	4.5	8.0625	1	1.8125	14.625	62.6875	2.5625	13.5	1	2.5625	3	1.6875	51.0625	3	9.5625
Std	22.7006	146.531	0.516398	1.98221	0	0.403113	4.95143	1.13835	0.727438	5.21536	0	0.892095	0	0.873212	7.52302	0	2.09662
Perc of Average	100		2.49135	4.46367	0.553633	1.00346	8.09689	34.7059	1.41869	7.47405	0.553633	1.41869	1.6609	0.934256	28.2699	1.6609	5.29412
	Nbanks	Nfirms	Agriculture	city banks	foreign banks	Japan Policy Invest Bank	life insurance	local banks	long term banks	non-life insurance	other government	others	providers in folks	public library	second to silver	Shinkin Bank	trust banks
