# Supplementary material for: Bank-Firm Credit Network in Japan: An Analysis of a Bipartite Network
Source: PLoS One. 2015 May 1;10(5):e0123079. doi: 10.1371/journal.pone.0123079 (PMC4416770; doi:10.1371/journal.pone.0123079)
Supplement: S8 Table — (XLSX) [file pone.0123079.s008.xlsx]

## Sheet: sum_stat_pref.txt
Year	Nbanks	Nfirms	Aichi	Akita	Aomori	Chiba	Ehime	Fukui	Fukuoka	Fukushima	Gifu	Gunma	Hiroshima	Hokkaido	Hyogo	Ibaraki	Ishikawa	Iwate	Kagawa	Kagoshima	Kanagawa	Kochi	Kumamoto	Kyoto	Mie	Miyagi	Miyazaki	Nagano	Nagasaki	Nara	Niigata	Oita	Okayama	Okinawa	Osaka	Saga	Saitama	Shiga	Shimane	Shizuoka	Tochigi	Tokushima	Tokyo	Tottori	Toyama	Wakayama	Yamagata	Yamaguchi	Yamanashi
1996	212	759	29	0	1	12	3	3	35	3	7	11	14	35	5	9	5	1	2	3	43	2	4	2	2	10	0	11	0	1	20	3	1	1	35	1	29	3	1	21	7	0	371	1	2	0	2	3	5
1997	214	860	34	0	3	13	2	3	38	4	8	12	18	36	6	10	6	1	2	5	47	2	4	4	3	11	0	14	0	1	22	3	1	1	37	2	36	3	1	26	9	1	418	1	2	0	2	3	5
1998	207	910	35	1	3	13	2	3	41	4	8	11	22	39	6	11	6	1	2	6	48	2	5	4	3	12	0	13	0	1	22	3	0	1	40	2	35	3	1	28	9	1	451	1	1	1	2	2	5
1999	204	981	40	1	3	13	3	5	40	4	8	11	23	40	9	11	5	1	1	6	53	2	5	7	3	13	1	12	0	1	25	2	1	1	45	2	40	2	1	28	10	1	487	2	1	1	2	4	5
2000	202	1073	50	1	2	20	3	5	42	5	8	11	24	41	9	9	5	2	2	7	61	2	5	10	3	14	1	16	0	0	25	2	2	2	56	2	42	3	1	24	13	1	526	2	2	1	2	4	5
2001	193	1139	52	1	2	21	3	5	46	5	8	11	22	40	11	9	5	2	2	7	61	2	5	10	3	16	1	17	0	0	26	2	3	2	69	2	45	3	1	24	14	1	564	2	2	1	2	4	5
2002	189	1173	57	1	3	22	3	6	42	4	7	11	22	39	15	7	6	2	2	7	64	2	4	11	3	16	2	18	0	0	26	2	4	3	66	2	47	4	1	26	14	1	584	2	3	1	2	4	5
2003	178	1188	56	1	2	22	3	6	42	5	8	10	22	35	17	7	5	2	3	7	68	2	4	12	3	18	2	18	0	0	25	2	8	3	71	2	46	4	1	28	15	1	585	2	3	2	2	3	5
2004	175	1204	58	1	2	24	2	6	45	4	9	10	22	35	16	7	6	3	3	7	69	2	4	12	3	17	2	15	0	0	25	4	9	3	78	2	44	3	1	30	14	1	587	2	3	2	3	4	5
2005	173	1234	61	1	2	23	3	5	49	4	10	10	23	33	19	8	5	4	3	7	74	2	3	15	4	15	2	15	0	0	26	3	7	3	89	2	44	2	1	29	15	1	591	2	3	2	5	5	4
2006	167	1248	61	1	2	25	3	6	52	4	10	12	23	31	19	9	6	5	4	7	74	1	4	16	5	14	2	16	0	0	25	3	6	3	92	2	45	2	1	27	15	1	593	2	4	2	4	5	4
2007	164	1248	61	1	2	25	2	6	50	5	11	11	23	29	18	9	6	4	4	7	78	2	4	18	4	13	2	16	0	0	26	3	6	2	93	2	44	1	1	27	15	1	593	2	4	2	4	5	6
2008	160	1191	59	0	3	23	2	5	47	5	10	10	22	26	16	9	4	4	4	7	71	2	4	18	3	13	1	16	0	0	24	3	7	1	90	0	42	1	1	23	14	1	579	1	4	2	4	5	5
2009	153	1137	56	0	2	22	3	4	48	5	11	11	21	24	15	7	5	4	3	7	65	1	4	17	3	14	1	16	0	0	23	3	8	1	84	0	40	1	1	23	13	1	550	1	4	2	4	4	5
2010	153	1097	53	0	2	21	3	5	48	5	11	10	21	24	15	7	4	4	3	7	61	1	4	18	3	12	1	16	0	0	24	3	7	1	78	0	36	1	1	22	13	0	531	1	4	2	4	4	6
2011	146	1071	48	0	2	20	2	5	48	5	10	10	19	23	16	7	4	4	3	7	60	1	4	16	3	11	1	16	0	0	24	3	7	1	77	0	36	1	1	22	13	0	520	1	4	2	4	4	6
Min	146	759	29	0	1	12	2	3	35	3	7	10	14	23	5	7	4	1	1	3	43	1	3	2	2	10	0	11	0	0	20	2	0	1	35	0	29	1	1	21	7	0	371	1	1	0	2	2	4
Max	214	1248	61	1	3	25	3	6	52	5	11	12	24	41	19	11	6	5	4	7	78	2	5	18	5	18	2	18	0	1	26	4	9	3	93	2	47	4	1	30	15	1	593	2	4	2	5	5	6
Avg	180.625	1094.56	50.625	0.625	2.25	19.9375	2.625	4.875	44.5625	4.4375	9	10.75	21.3125	33.125	13.25	8.5	5.1875	2.75	2.6875	6.5	62.3125	1.75	4.1875	11.875	3.1875	13.6875	1.1875	15.3125	0	0.25	24.25	2.75	4.8125	1.8125	68.75	1.4375	40.6875	2.3125	1	25.5	12.6875	0.8125	533.125	1.5625	2.875	1.4375	3	3.9375	5.0625
Std	22.7006	146.531	10.5254	0.5	0.57735	4.53826	0.5	1.08781	4.73242	0.629153	1.41421	0.68313	2.46897	6.249	4.82355	1.41421	0.75	1.39044	0.873212	1.09545	10.3003	0.447214	0.543906	5.38981	0.655108	2.27211	0.75	1.95683	0	0.447214	1.73205	0.57735	3.03795	0.910586	20.2896	0.892095	5.01622	1.07819	0	2.80476	2.5224	0.403113	68.6449	0.512348	1.08781	0.727438	1.09545	0.853913	0.57373
Perc of Avg		100	4.62514	0.0571004	0.205562	1.8215	0.239822	0.445383	4.07126	0.405413	0.822246	0.982128	1.94712	3.02632	1.21053	0.776566	0.473934	0.251242	0.245532	0.593845	5.69291	0.159881	0.382573	1.08491	0.291212	1.2505	0.108491	1.39896	0	0.0228402	2.2155	0.251242	0.439673	0.165591	6.28105	0.131331	3.71724	0.211272	0.0913607	2.3297	1.15914	0.0742306	48.7067	0.142751	0.262662	0.131331	0.274082	0.359733	0.462514
	Nbanks	Nfirms	Aichi	Akita	Aomori	Chiba	Ehime	Fukui	Fukuoka	Fukushima	Gifu	Gunma	Hiroshima	Hokkaido	Hyogo	Ibaraki	Ishikawa	Iwate	Kagawa	Kagoshima	Kanagawa	Kochi	Kumamoto	Kyoto	Mie	Miyagi	Miyazaki	Nagano	Nagasaki	Nara	Niigata	Oita	Okayama	Okinawa	Osaka	Saga	Saitama	Shiga	Shimane	Shizuoka	Tochigi	Tokushima	Tokyo	Tottori	Toyama	Wakayama	Yamagata	Yamaguchi	Yamanashi
