# Supplementary material for: Bank-Firm Credit Network in Japan: An Analysis of a Bipartite Network
Source: PLoS One. 2015 May 1;10(5):e0123079. doi: 10.1371/journal.pone.0123079 (PMC4416770; doi:10.1371/journal.pone.0123079)
Supplement: S9 Table — (XLSX) [file pone.0123079.s009.xlsx]

## Sheet: sum_stat_sec.txt
Year	Nbanks	Nfirms	Air Transportation	Chemicals	Communication Services	Construction	Credit & Leasing	Drugs	Electric & Electronic Equipment	Fish & Marine Products	Foods	Iron & Steel	Machinery	Mining	Motor Vehicles & Auto Parts	Non ferrous Metal & Metal Prod	Other Manufacturing	Petroleum	Precision Equipment	Pulp & Paper	Railroad Transportation	Real Estate	RetailTrade	Rubber Products	Sea Transportation	Securities houses	Services	Shipbuilding & Repairing	Stone, Clay & Glass Products	Textile Products	Transportation Equipment	Trucking	Utilities - Electric	Utilities - Gas	Warehousing & Harbor Transport	Wholesale Trade
1996	212	759	1	36	4	53	24	4	48	3	29	11	44	0	15	33	33	0	14	4	3	15	76	5	4	0	135	1	19	8	4	11	0	2	6	114
1997	214	860	1	40	4	58	27	5	53	4	34	11	47	0	17	36	37	0	15	4	3	16	109	5	4	0	155	1	19	8	4	13	0	3	6	121
1998	207	910	1	42	7	65	27	5	57	4	35	10	45	0	19	35	40	0	15	5	3	19	115	6	4	0	171	1	19	8	4	12	0	3	6	127
1999	204	981	1	44	6	66	28	6	59	4	37	10	49	0	19	37	41	0	15	5	4	20	130	6	4	0	192	1	20	8	4	13	0	3	6	143
2000	202	1073	1	42	9	66	30	6	65	5	37	9	56	0	19	35	44	0	18	6	4	23	143	6	4	0	238	1	22	9	4	14	0	3	7	147
2001	193	1139	1	43	12	70	31	5	68	5	41	9	55	0	20	34	45	0	17	6	3	33	145	6	4	0	276	1	22	7	4	13	0	3	8	152
2002	189	1173	1	43	11	71	28	5	74	5	38	8	56	0	20	32	46	0	19	6	3	39	147	6	4	0	288	1	22	7	4	14	0	3	8	164
2003	178	1188	0	43	12	64	30	5	77	5	39	8	54	0	20	32	45	1	19	6	3	42	151	6	4	1	301	1	21	7	4	14	0	3	8	162
2004	175	1204	0	40	16	61	29	5	75	5	38	7	56	1	17	29	45	1	21	7	3	51	154	6	4	1	318	0	20	5	4	14	0	3	9	159
2005	173	1234	0	42	15	56	28	5	78	6	39	7	53	0	17	27	46	1	20	6	3	56	158	6	4	4	335	0	20	5	4	15	0	3	10	165
2006	167	1248	0	46	16	54	30	7	83	5	38	7	56	1	15	30	47	1	19	5	3	60	158	6	3	3	344	0	20	5	4	14	0	3	10	155
2007	164	1248	0	49	15	52	32	8	81	5	40	6	58	1	15	30	45	1	20	6	3	64	159	6	3	1	342	0	19	5	4	13	0	3	10	152
2008	160	1191	0	48	17	44	29	7	73	5	39	6	54	1	15	27	44	1	21	6	3	61	154	6	3	2	324	0	17	4	4	13	0	3	10	150
2009	153	1137	0	44	16	40	27	8	76	5	36	6	48	1	15	28	43	1	20	6	3	55	147	6	3	2	307	0	17	3	4	12	0	3	10	145
2010	153	1097	0	46	15	38	26	8	76	5	35	5	51	1	15	28	43	1	18	6	3	52	140	6	3	2	289	0	15	2	4	12	0	3	10	139
2011	146	1071	0	44	15	35	24	9	74	5	34	5	48	1	15	26	40	1	18	6	3	49	138	5	3	3	286	0	14	2	4	12	0	3	9	140
Min	146	759	0	36	4	35	24	4	48	3	29	5	44	0	15	26	33	0	14	4	3	15	76	5	3	0	135	0	14	2	4	11	0	2	6	114
Max	214	1248	1	49	17	71	32	9	83	6	41	11	58	1	20	37	47	1	21	7	4	64	159	6	4	4	344	1	22	9	4	15	0	3	10	165
Avg	180.625	1094.56	0.4375	43.25	11.875	55.8125	28.125	6.125	69.8125	4.75	36.8125	7.8125	51.875	0.4375	17.0625	31.1875	42.75	0.5625	18.0625	5.625	3.125	40.9375	139	5.8125	3.625	1.1875	268.812	0.5	19.125	5.8125	4	13.0625	0	2.9375	8.3125	145.938
Std	22.7006	146.531	0.512348	3.1728	4.52953	11.5136	2.27669	1.5	10.4321	0.68313	2.94887	2.00728	4.45533	0.512348	2.11246	3.54436	3.73274	0.512348	2.26477	0.806226	0.341565	17.5403	22.2471	0.403113	0.5	1.32759	69.1609	0.516398	2.36291	2.2574	0	1.06262	0	0.25	1.66208	15.0221
Perc of Avg		100	0.0399703	3.95135	1.08491	5.09907	2.56952	0.559584	6.37812	0.433963	3.36322	0.713755	4.73934	0.0399703	1.55884	2.84931	3.90567	0.0513904	1.6502	0.513904	0.285502	3.74008	12.6991	0.531034	0.331183	0.108491	24.5589	0.0456804	1.74727	0.531034	0.365443	1.1934	0	0.268372	0.759436	13.333
	Nbanks	Nfirms	Air Transportation	Chemicals	Communication Services	Construction	Credit & Leasing	Drugs	Electric & Electronic Equipment	Fish & Marine Products	Foods	Iron & Steel	Machinery	Mining	Motor Vehicles & Auto Parts	Non ferrous Metal & Metal Prod	Other Manufacturing	Petroleum	Precision Equipment	Pulp & Paper	Railroad Transportation	Real Estate	RetailTrade	Rubber Products	Sea Transportation	Securities houses	Services	Shipbuilding & Repairing	Stone, Clay & Glass Products	Textile Products	Transportation Equipment	Trucking	Utilities - Electric	Utilities - Gas	Warehousing & Harbor Transport	Wholesale Trade
