# Supplementary material for: Bank-Firm Credit Network in Japan: An Analysis of a Bipartite Network
Source: PLoS One. 2015 May 1;10(5):e0123079. doi: 10.1371/journal.pone.0123079 (PMC4416770; doi:10.1371/journal.pone.0123079)
Supplement: S10 Table — (TXT) [file pone.0123079.s010.txt]

year	max	min	average	sd
1980	889	1	122.6	185.2
1981	887	1	122.4	186.2
1982	883	1	122.8	187.3
1983	853	1	121.7	187.7
1984	830	1	119.1	186.4
1985	828	1	117.9	185.5
1986	827	1	115.8	184.4
1987	837	1	115.5	186.4
1988	829	1	113.9	184.9
1989	822	1	112.9	184.6
1990	807	1	114.2	185.7
1991	1065	1	117.2	193.3
1992	1077	1	120.4	199.6
1993	1094	1	125.7	206.5
1994	1114	1	127.5	210.2
1995	1125	1	129.9	213.4
1996	1464	1	156.3	272.4
1997	1599	1	157.1	284.3
1998	1686	1	158.6	285.3
1999	1788	1	162	293.6
2000	1635	1	133.8	262.8
2001	1655	1	136.8	267.6
2002	1772	1	128.6	269.6
2003	1712	1	123.4	261.4
2004	1704	1	121.3	257.8
2005	1730	1	125.8	260.9
2006	2116	1	124.4	263.9
2007	2062	1	123.1	260.7
2008	1912	1	115.5	245.8
2009	1820	1	108.6	238.2
2010	1712	1	104.9	227.4
2011	1664	1	107.7	227.2
