# Supplementary material for: Bank-Firm Credit Network in Japan: An Analysis of a Bipartite Network
Source: PLoS One. 2015 May 1;10(5):e0123079. doi: 10.1371/journal.pone.0123079 (PMC4416770; doi:10.1371/journal.pone.0123079)
Supplement: S11 Table — (TXT) [file pone.0123079.s011.txt]

max	min	average	sd
1980	119	1	19.5	14.6
1981	114	1	19.2	14.6
1982	115	1	18.9	14.5
1983	107	1	18.5	14
1984	105	1	18	13.7
1985	107	1	17.5	13.5
1986	106	1	16.9	13.3
1987	107	1	16.6	13.8
1988	133	1	16.3	14.1
1989	136	1	15.9	14
1990	136	1	15.7	14.1
1991	139	1	15.5	14.1
1992	134	1	15.8	14.1
1993	131	1	16	13.9
1994	130	1	15.9	13.9
1995	128	1	15.8	13.9
1996	128	1	13.6	12.5
1997	127	1	13	12.1
1998	117	1	12.6	11.6
1999	113	1	12.3	11.2
2000	105	1	10.1	9.2
2001	98	1	9.7	8.6
2002	95	1	8.9	7.9
2003	105	1	8.3	7.3
2004	113	1	8.1	7.1
2005	112	1	8	7.1
2006	111	1	7.6	7.1
2007	116	1	7.4	6.8
2008	134	1	7	6.5
2009	56	1	6.8	5.6
2010	131	1	6.7	5.9
2011	127	1	6.6	5.8
