# Supplementary material for: Bank-Firm Credit Network in Japan: An Analysis of a Bipartite Network
Source: PLoS One. 2015 May 1;10(5):e0123079. doi: 10.1371/journal.pone.0123079 (PMC4416770; doi:10.1371/journal.pone.0123079)
Supplement: S12 Table — (TXT) [file pone.0123079.s012.txt]

max	min	average	sd
1996	1161	0	126.7	215.7
1997	1188	0	123.5	217.4
1998	1220	1	122.7	213.4
1999	1259	0	123.4	214.9
2000	1113	0	98.2	185.8
2001	1099	0	96.8	183.4
2002	1134	0	88.9	179.4
2003	1070	0	83.3	169.7
2004	1046	0	80.7	164.3
2005	1060	0	82.8	165.2
2006	1266	0	81.9	166.9
2007	1225	0	80.7	163.7
2008	1151	0	76.5	155.6
2009	1120	0	72.5	152.7
2010	1068	0	70.2	146
2011	1032	0	72.8	146.6
