# Supplementary material for: Bank-Firm Credit Network in Japan: An Analysis of a Bipartite Network
Source: PLoS One. 2015 May 1;10(5):e0123079. doi: 10.1371/journal.pone.0123079 (PMC4416770; doi:10.1371/journal.pone.0123079)
Supplement: S13 Table — (TXT) [file pone.0123079.s013.txt]

max	min	average	sd
1996	128	1	15.5	13.6
1997	127	1	14.9	13.1
1998	114	1	14.6	12.6
1999	104	1	14.3	12.3
2000	93	1	11.6	10.2
2001	87	1	11.1	9.5
2002	93	1	10.1	8.7
2003	105	1	9.3	8.2
2004	113	1	9.1	7.9
2005	112	1	8.9	7.8
2006	111	1	8.5	7.7
2007	116	1	8.3	7.5
2008	134	1	7.9	7.4
2009	56	1	7.5	6.2
2010	131	1	7.5	6.7
2011	127	1	7.4	6.6
