# Supplementary material for: Bank-Firm Credit Network in Japan: An Analysis of a Bipartite Network
Source: PLoS One. 2015 May 1;10(5):e0123079. doi: 10.1371/journal.pone.0123079 (PMC4416770; doi:10.1371/journal.pone.0123079)
Supplement: S14 Table — (TXT) [file pone.0123079.s014.txt]

max	min	average	sd
1996	303	0	29.6	59.3
1997	411	0	33.6	69.7
1998	466	0	36	75
1999	529	0	38.5	82.3
2000	522	0	35.6	80.1
2001	556	0	39.9	88
2002	638	0	39.7	94
2003	684	0	40.2	99
2004	694	0	40.6	101.1
2005	694	0	43	102.8
2006	850	0	42.5	104.6
2007	837	0	42.3	104.7
2008	761	0	39	97.1
2009	700	0	36.2	92.4
2010	644	0	34.7	87.8
2011	632	0	35	86.8
