# Supplementary material for: Bank-Firm Credit Network in Japan: An Analysis of a Bipartite Network
Source: PLoS One. 2015 May 1;10(5):e0123079. doi: 10.1371/journal.pone.0123079 (PMC4416770; doi:10.1371/journal.pone.0123079)
Supplement: S15 Table — (TXT) [file pone.0123079.s015.txt]

max	min	average	sd
1996	125	1	8.8	7.6
1997	126	1	8.8	8.1
1998	117	1	8.7	7.9
1999	113	1	8.6	7.4
2000	105	1	7.3	6.3
2001	98	1	7.4	6.1
2002	95	1	7	5.8
2003	62	1	6.7	5.4
2004	62	1	6.6	5.4
2005	73	1	6.6	5.8
2006	82	1	6.3	5.9
2007	76	1	6.1	5.4
2008	43	1	5.8	4.7
2009	45	1	5.6	4.3
2010	49	1	5.5	4.2
2011	52	1	5.4	4.1
